# Supplementary material for: The Optical Response of a Mediterranean Shrubland to Climate Change: Hyperspectral Reflectance Measurements during Spring
Source: Plants (Basel). 2022 Feb 12;11(4):505. doi: 10.3390/plants11040505 (PMC8874438; doi:10.3390/plants11040505)
Supplement: Supplementary file 1 [file plants-11-00505-s001.zip]

Archive with 1 entries (1 files):
- plants-1585141-supplementary.pdf
